# Supplementary material for: Scottish soldiers from the Battle of Dunbar 1650: A prosopographical approach to a skeletal assemblage
Source: PLoS One. 2020 Dec 21;15(12):e0243369. doi: 10.1371/journal.pone.0243369 (PMC7751964; doi:10.1371/journal.pone.0243369)
Supplement: S2 Table — (XLSX) [file pone.0243369.s003.xlsx]

## Sheet: Table 1
sample number		Sk	Tooth	Increment	δ15N ‰	δ13C ‰	Age	Years before death
PGL1C-3	PGL1C	1	C	3	13.5602	-19.4028	1.88
PGL1C-4	PGL1C	1	C	4	12.9308	-19.6114	2.51
PGL1C-5	PGL1C	1	C	5	12.4613	-19.7262	3.14
PGL1C-6	PGL1C	1	C	6	11.9179	-19.9198	3.77
PGL1C-7	PGL1C	1	C	7	11.0203	-20.1134	4.4
PGL1C-8	PGL1C	1	C	8	10.743	-20.2022	5.03
PGL1C-9	PGL1C	1	C	9	10.5255	-20.2012	5.66
PGL1C-10	PGL1C	1	C	10	10.6682	-19.8629	6.29
PGL1C-11	PGL1C	1	C	11	10.8837	-19.7112	6.92
PGL1C-12	PGL1C	1	C	12	10.8705	-19.7092	7.55
PGL1C-13	PGL1C	1	C	13	11.2915	-19.2082	8.18
PGL1C-14	PGL1C	1	C	14	10.6793	-19.7401	8.81
PGL1C-15	PGL1C	1	C	15	10.3474	-19.826	9.44
PGL1C-16	PGL1C	1	C	16	10.2513	-19.783	10.07
PGL1C-17	PGL1C	1	C	17	10.2138	-19.7401	10.7
PGL1C-18	PGL1C	1	C	18	10.228	-19.6134	11.33
PGL1C-19	PGL1C	1	C	19	10.1986	-19.5585	11.96
PGL1C-20	PGL1C	1	C	20	10.0296	-19.6264	12.59
PGL1C-21	PGL1C	1	C	21	9.77465	-19.794	13.22
PGL1C-22	PGL1C	1	C	22	9.84244	-19.814	13.85
PGL1C-23	PGL1C	1	C	23	10.0033	-19.7401	14.48
PGL1M3-1	PGL1M3	1	M3	1	11.1326	-19.8778	8.5	-7.8
PGL1M3-2	PGL1M3	1	M3	2	11.0072	-19.7311	9.8	-6.5
PGL1M3-3	PGL1M3	1	M3	3	10.6499	-19.6224	11.1	-5.2
PGL1M3-4	PGL1M3	1	M3	4	10.7613	-19.7082	12.4	-3.9
PGL1M3-5	PGL1M3	1	M3	5	10.9201	-19.7242	13.7	-2.6
PGL1M3-6	PGL1M3	1	M3	6	11.5485	-19.5316	15	-1.3
PGL1M3-7	PGL1M3	1	M3	7	12.0565	-19.6004	16.3	0
PGL2C-1	PGL2C	2	C	1	15.7943	-20.5348	0.6
PGL2C-2	PGL2C	2	C	2	15.1638	-20.3221	1.2
PGL2C-3	PGL2C	2	C	3	13.855	-20.1134	1.8
PGL2C-4	PGL2C	2	C	4	12.995	-20.0773	2.4
PGL2C-5	PGL2C	2	C	5	12.9544	-19.699	3
PGL2C-6	PGL2C	2	C	6	13.5514	-19.4211	3.6
PGL2C-7	PGL2C	2	C	7	13.8723	-19.0699	4.2
PGL2C-8	PGL2C	2	C	8	14.0164	-19.2174	4.8
PGL2C-9	PGL2C	2	C	9	13.6946	-19.7693	5.4
PGL2C-10	PGL2C	2	C	10	13.5169	-19.4201	6
PGL2C-11	PGL2C	2	C	11	13.191	-19.4402	6.6
PGL2C-12	PGL2C	2	C	12	12.9158	-19.8847	7.2
PGL2C-13	PGL2C	2	C	13	12.6264	-19.6047	7.8
PGL2C-14	PGL2C	2	C	14	12.5736	-19.4773	8.4
PGL2C-15	PGL2C	2	C	15	12.9209	-19.1924	9
PGL2C-16	PGL2C	2	C	16	13.2032	-19.097	9.6
PGL2C-17	PGL2C	2	C	17	13.588	-18.9606	10.2
PGL2C-18	PGL2C	2	C	18	13.6245	-19.088	10.8
PGL2C-19	PGL2C	2	C	19	13.4143	-18.6405	11.4
PGL2C-20	PGL2C	2	C	20	14.3769	-18.0094	12
PGL2C-21	PGL2C	2	C	21	14.7648	-18.179	12.6
PGL2C-22	PGL2C	2	C	22	13.8296	-19.0168	13.2
PGL2C-23	PGL2C	2	C	23	14.1149	-18.9756	13.8
PGL2C-24	PGL2C	2	C	24	13.6316	-19.3499	14.4
PGL2M3-1	PGL2M3	2	M3	1	13.2072	-19.6138	6.5	-16.6
PGL2M3-2	PGL2M3	2	M3	2	12.8417	-19.8014	7.62	-15.4
PGL2M3-3	PGL2M3	2	M3	3	12.9148	-19.7241	8.74	-14.2
PGL2M3-4	PGL2M3	2	M3	4	13.4966	-19.4231	9.86	-13
PGL2M3-5	PGL2M3	2	M3	5	13.8042	-19.0218	10.98	-11.8
PGL2M3-6	PGL2M3	2	M3	6	14.5282	-18.5823	12.1	-10.6
PGL2M3-7	PGL2M3	2	M3	7	14.6246	-18.6074	13.22	-9.4
PGL2M3-8	PGL2M3	2	M3	8	14.1616	-19.0208	14.34	-8.2
PGL2M3-9	PGL2M3	2	M3	9	13.8895	-19.1352	15.46	-7
PGL2M3-10	PGL2M3	2	M3	10	13.6448	-19.3459	16.58	-5.8
PGL2M3-11	PGL2M3	2	M3	11	13.1595	-19.6539	17.7	-4.6
PGL2M3-12	PGL2M3	2	M3	12	13.3057	-19.3609	18.82	-3.4
PGL2M3-13	PGL2M3	2	M3	13	14.9587	-18.6536	19.94	-2.2
PGL2M3-14	PGL2M3	2	M3	14	14.4612	-19.1903	20.94	-1
PGL5C-1	PGL5C	5	C	1	12.0705	-20.9669	0.6
PGL5C-2	PGL5C	5	C	2	11.7981	-20.742	1.22
PGL5C-3	PGL5C	5	C	3	11.7608	-20.2457	1.84
PGL5C-4	PGL5C	5	C	4	11.3481	-20.4646	2.46
PGL5C-5	PGL5C	5	C	5	11.2038	-20.7732	3.08
PGL5C-6	PGL5C	5	C	6	11.5146	-20.3758	3.7
PGL5C-7	PGL5C	5	C	7	11.5741	-20.5886	4.32
PGL5C-8	PGL5C	5	C	8	11.1624	-20.5412	4.94
PGL5C-9	PGL5C	5	C	9	11.0555	-20.2699	5.56
PGL5C-10	PGL5C	5	C	10	11.0454	-20.0208	6.18
PGL5C-11	PGL5C	5	C	11	11.3693	-19.7797	6.8
PGL5C-12	PGL5C	5	C	12	11.5115	-19.7686	7.42
PGL5C-13	PGL5C	5	C	13	11.5448	-20.045	8.04
PGL5C-14	PGL5C	5	C	14	11.5257	-19.9875	8.66
PGL5C-15	PGL5C	5	C	15	11.4934	-19.9653	9.28
PGL5C-16	PGL5C	5	C	16	11.4318	-19.8624	9.9
PGL5C-17	PGL5C	5	C	17	11.9494	-19.4932	10.52
PGL5C-18	PGL5C	5	C	18	12.1664	-19.1281	11.14
PGL5C-19	PGL5C	5	C	19	12.0271	-19.2431	11.76
PGL5C-20	PGL5C	5	C	20	11.9898	-19.1755	12.38
PGL5C-21	PGL5C	5	C	21	12.0614	-19.2371	13
PGL5C-22	PGL5C	5	C	22	12.7314	-18.7025	13.62
PGL5C-23	PGL5C	5	C	23	12.6931	-18.8346	14.24
PGL5C-24	PGL5C	5	C	24	12.9473	-18.8245	14.86
PGL5C-25	PGL5C	5	C	25	13.4811	-19.0615	15.48
PGL5M3-1	PGL5M3	5	M3	1	12.4721	-19.9209	8.5	-15.56
PGL5M3-2	PGL5M3	5	M3	2	11.7678	-20.1852	9.6	-14.44
PGL5M3-3	PGL5M3	5	M3	3	11.6982	-20.2901	10.7	-13.32
PGL5M3-4	PGL5M3	5	M3	4	12.13	-19.6304	11.8	-12.2
PGL5M3-5	PGL5M3	5	M3	5	12.4358	-19.0141	12.9	-11.08
PGL5M3-6	PGL5M3	5	M3	6	12.9524	-18.6278	14	-9.96
PGL5M3-7	PGL5M3	5	M3	7	13.5073	-18.5542	15.1	-8.84
PGL5M3-8	PGL5M3	5	M3	8	13.2248	-19.1241	16.2	-7.72
PGL5M3-9	PGL5M3	5	M3	9	12.463	-19.5437	17.3	-6.6
PGL5M3-10	PGL5M3	5	M3	10	12.3429	-19.6345	18.4	-5.48
PGL5M3-11	PGL5M3	5	M3	11	11.68	-20.0268	19.5	-4.36
PGL5M3-12	PGL5M3	5	M3	12	11.791	-20.2054	20.6	-3.24
PGL5M3-13	PGL5M3	5	M3	13	11.8274	-19.6889	21.7	-2.12
PGL5M3-14	PGL5M3	5	M3	14	11.9959	-19.3924	22.8	-1
PGL6C-1	PGL6C	6	C	1	12.9968	-20.5634	0.6
PGL6C-2	PGL6C	6	C	2	11.5771	-20.4969	1.5
PGL6C-3	PGL6C	6	C	3	11.3723	-20.5856	2.4
PGL6C-4	PGL6C	6	C	4	11.4682	-20.5544	3.3
PGL6C-5	PGL6C	6	C	5	11.5448	-20.3627	4.2
PGL6C-6	PGL6C	6	C	6	11.3622	-20.1499	5.1
PGL6C-7	PGL6C	6	C	7	11.3239	-20.4142	6
PGL6C-8	PGL6C	6	C	8	11.118	-20.2578	6.9
PGL6C-9	PGL6C	6	C	9	11.5156	-20.2881	7.8
PGL6C-10	PGL6C	6	C	10	11.4116	-20.2447	8.7
PGL6C-11	PGL6C	6	C	11	11.0363	-20.3224	9.6
PGL6C-12	PGL6C	6	C	12	10.7144	-20.3446	10.5
PGL6C-13	PGL6C	6	C	13	10.9798	-20.167	11.4
PGL6C-14	PGL6C	6	C	14	10.9112	-20.2265	12.3
PGL6C-15	PGL6C	6	C	15	11.0272	-20.1812	13.2
PGL6C-16	PGL6C	6	C	16	11.0232	-20.052	14.1
PGL6C-17	PGL6C	6	C	17	10.9445	-20.2891	15
PGL6M3-1	PGL6M3	6	M3	1	11.225	-20.4172	8.5	-27.45
PGL6M3-2	PGL6M3	6	M3	2	11.0787	-20.3183	9.35	-26.6
PGL6M3-3	PGL6M3	6	M3	3	10.8113	-20.276	10.2	-25.75
PGL6M3-4	PGL6M3	6	M3	4	10.9758	-20.1146	11.05	-24.9
PGL6M3-5	PGL6M3	6	M3	5	10.8042	-20.1035	11.9	-24.05
PGL6M3-6	PGL6M3	6	M3	6	11.0212	-20.1257	12.75	-23.2
PGL6M3-7	PGL6M3	6	M3	7	10.9142	-20.1257	13.6	-22.35
PGL6M3-8	PGL6M3	6	M3	8	11.1927	-20.284	14.45	-21.5
PGL6M3-9	PGL6M3	6	M3	9	11.342	-20.0268	15.3	-20.65
PGL6M3-10	PGL6M3	6	M3	10	11.3753	-20.161	16.15	-19.8
PGL6M3-11	PGL6M3	6	M3	11	11.4419	-20.1116	17	-18.95
PGL6M3-12	PGL6M3	6	M3	12	11.34	-20.2669	17.85	-18.1
PGL6M3-13	PGL6M3	6	M3	13	11.4449	-20.1166	18.7	-17.25
PGL6M3-14	PGL6M3	6	M3	14	11.4772	-20.0218	19.55	-16.4
PGL6M3-15	PGL6M3	6	M3	15	11.4278	-20.0006	20.4	-15.55
PGL6M3-16	PGL6M3	6	M3	16	11.4379	-19.9007	21.25	-14.7
PGL6M3-17	PGL6M3	6	M3	17	11.8405	-19.7333	22.1	-13.85
PGL6M3-18	PGL6M3	6	M3	18	11.7577	-19.9028	22.95	-13
PGL12C-1	PGL12C	12	C	1	16.4914	-19.1703	0.6
PGL12C-2	PGL12C	12	C	2	15.6351	-19.4283	1.28
PGL12C-3	PGL12C	12	C	3	13.5711	-19.9733	1.96
PGL12C-4	PGL12C	12	C	4	12.3377	-20.1853	2.64
PGL12C-5	PGL12C	12	C	5	12.3316	-20.4143	3.32
PGL12C-6	PGL12C	12	C	6	11.8728	-20.5283	4
PGL12C-7	PGL12C	12	C	7	11.6766	-20.2213	4.68
PGL12C-8	PGL12C	12	C	8	11.649	-20.1683	5.36
PGL12C-9	PGL12C	12	C	9	11.833	-19.8623	6.04
PGL12C-10	PGL12C	12	C	10	11.602	-20.2283	6.72
PGL12C-11	PGL12C	12	C	11	11.0441	-19.9113	7.4
PGL12C-12	PGL12C	12	C	12	11.0073	-19.9003	8.08
PGL12C-13	PGL12C	12	C	13	11.131	-20.1143	8.76
PGL12C-14	PGL12C	12	C	14	11.225	-19.7613	9.44
PGL12C-15	PGL12C	12	C	15	10.7478	-19.9423	10.12
PGL12C-16	PGL12C	12	C	16	10.7856	-19.8443	10.8
PGL12C-17	PGL12C	12	C	17	10.4872	-20.1123	11.48
PGL12C-18	PGL12C	12	C	18	10.194	-19.5763	12.16
PGL12C-19	PGL12C	12	C	19	10.0765	-19.6643	12.84
PGL12C-20	PGL12C	12	C	20	10.2645	-19.8583	13.52
PGL12C-21	PGL12C	12	C	21	10.5618	-19.8313	14.2
PGL12C-22	PGL12C	12	C	22	10.896	-19.9313	14.88
PGL12C-23	PGL12C	12	C	23	10.7263	-20.0053	15.56
PGL12M3-1	PGL12M3	12	M3	1	10.8796	-19.8243	8	-14.52
PGL12M3-2	PGL12M3	12	M3	2	11.0145	-19.8893	9.2	-13.31
PGL12M3-3	PGL12M3	12	M3	3	10.7948	-20.0053	10.4	-12.1
PGL12M3-4	PGL12M3	12	M3	4	9.84962	-19.7323	11.6	-10.89
PGL12M3-5	PGL12M3	12	M3	5	9.68102	-19.9623	12.8	-9.68
PGL12M3-6	PGL12M3	12	M3	6	10.3544	-19.8023	14	-8.47
PGL12M3-7	PGL12M3	12	M3	7	11.3394	-19.5813	15.2	-7.26
PGL12M3-8	PGL12M3	12	M3	8	11.3813	-19.6203	16.4	-6.05
PGL12M3-9	PGL12M3	12	M3	9	12.0036	-19.6873	17.6	-4.84
PGL12M3-10	PGL12M3	12	M3	10	12.3429	-19.5543	18.8	-3.63
PGL12M3-11	PGL12M3	12	M3	11	12.395	-19.9863	20	-2.42
PGL12M3-12	PGL12M3	12	M3	12	12.631	-19.7803	21.2	-1.21
PGL12M3-13	PGL12M3	12	M3	13	13.0183	-20.1723	22.4	0
PGL19C-1	PGL19C	19	C	1	13.7602	-20.9612	0.6
PGL19C-2	PGL19C	19	C	2	11.9777	-20.8291	1.28
PGL19C-3	PGL19C	19	C	3	11.4261	-20.8609	1.96
PGL19C-4	PGL19C	19	C	4	11.4322	-21	2.64
PGL19C-5	PGL19C	19	C	5	11.7749	-21.1589	3.32
PGL19C-6	PGL19C	19	C	6	11.7475	-21.2919	4
PGL19C-7	PGL19C	19	C	7	11.3673	-21.2333	4.68
PGL19C-8	PGL19C	19	C	8	11.1098	-20.994	5.36
PGL19C-9	PGL19C	19	C	9	11.057	-20.9155	6.04
PGL19C-10	PGL19C	19	C	10	10.6768	-20.9443	6.72
PGL19C-11	PGL19C	19	C	11	10.4639	-20.8569	7.4
PGL19C-12	PGL19C	19	C	12	10.3807	-20.8619	8.08
PGL19C-13	PGL19C	19	C	13	10.3442	-21.0069	8.76
PGL19C-14	PGL19C	19	C	14	10.4994	-21.0148	9.44
PGL19C-15	PGL19C	19	C	15	11.0307	-20.8639	10.12
PGL19C-16	PGL19C	19	C	16	11.0631	-20.8103	10.8
PGL19C-17	PGL19C	19	C	17	11.1473	-20.7755	11.48
PGL19C-18	PGL19C	19	C	18	10.8674	-20.697	12.16
PGL19C-19	PGL19C	19	C	19	10.8005	-20.6782	12.84
PGL19C-20	PGL19C	19	C	20	10.7529	-20.5729	13.52
PGL19C-21	PGL19C	19	C	21	10.7295	-20.6365	14.2
PGL19C-22	PGL19C	19	C	22	10.7833	-20.6871	14.88
PGL19C-23	PGL19C	19	C	23	11.0276	-20.7249	15.56
PGL19M3-1	PGL19M3	19	M3	1	10.8482	-21.1211	7.5	-16.6
PGL19M3-2	PGL19M3	19	M3	2	10.8137	-21.0764	8.62	-15.4
PGL19M3-3	PGL19M3	19	M3	3	11.4119	-21.0595	9.74	-14.2
PGL19M3-4	PGL19M3	19	M3	4	11.996	-20.9463	10.86	-13
PGL19M3-5	PGL19M3	19	M3	5	11.4758	-20.9563	11.98	-11.8
PGL19M3-6	PGL19M3	19	M3	6	11.3622	-20.7974	13.1	-10.6
PGL19M3-7	PGL19M3	19	M3	7	11.0317	-20.7586	14.22	-9.4
PGL19M3-8	PGL19M3	19	M3	8	10.3534	-20.6851	15.34	-8.2
PGL19M3-9	PGL19M3	19	M3	9	9.99746	-20.844	16.46	-7
PGL19M3-10	PGL19M3	19	M3	10	10.3675	-20.8172	17.58	-5.8
PGL19M3-11	PGL19M3	19	M3	11	10.6575	-20.7517	18.7	-4.6
PGL19M3-12	PGL19M3	19	M3	12	10.9871	-20.557	19.82	-3.4
PGL19M3-13	PGL19M3	19	M3	13	11.0236	-20.5223	20.94	-2.2
PGL19M3-14	PGL19M3	19	M3	14	11.3511	-20.3415	21.94	-1
PGL21C-1and2	PGL21C	21	C	1and2	14.3729	-20.6739	0.6
PGL21C-3	PGL21C	21	C	3	12.2139	-20.4997	1.82
PGL21C-4	PGL21C	21	C	4	12.1353	-20.3587	2.44
PGL21C-5	PGL21C	21	C	5	12.3262	-20.3779	3.06
PGL21C-6	PGL21C	21	C	6	12.7672	-20.3618	3.68
PGL21C-7	PGL21C	21	C	7	12.2945	-20.3487	4.3
PGL21C-8	PGL21C	21	C	8	11.9679	-20.4242	4.92
PGL21C-9	PGL21C	21	C	9	12.0924	-20.3497	5.54
PGL21C-10	PGL21C	21	C	10	12.3854	-20.9397	6.16
PGL21C-11	PGL21C	21	C	11	12.7049	-20.8572	6.78
PGL21C-12	PGL21C	21	C	12	12.4895	-20.7313	7.4
PGL21C-13	PGL21C	21	C	13	11.9383	-20.5954	8.02
PGL21C-14	PGL21C	21	C	14	11.3972	-20.3769	8.64
PGL21C-15	PGL21C	21	C	15	11.1523	-20.2127	9.26
PGL21C-16	PGL21C	21	C	16	11.1165	-20.0557	9.88
PGL21C-17	PGL21C	21	C	17	11.041	-20.1453	10.5
PGL21C-18	PGL21C	21	C	18	10.7092	-19.9328	11.12
PGL21C-19	PGL21C	21	C	19	11.04	-20.0476	11.74
PGL21C-20	PGL21C	21	C	20	10.9726	-20.1523	12.36
PGL21C-21	PGL21C	21	C	21	11.141	-20.0829	12.98
PGL21C-22	PGL21C	21	C	22	11.3319	-20.0053	13.6
PGL21C-23and24	PGL21C	21	C	23and24	11.2155	-20.0758	14.22
PGL21M3-1	PGL21M3	21	M3	1	13.5328	-21.0112	6.5	-13.52
PGL21M3-2	PGL21M3	21	M3	2	12.119	-21.0575	7.58	-12.48
PGL21M3-3	PGL21M3	21	M3	3	11.5973	-20.4816	8.66	-11.44
PGL21M3-4	PGL21M3	21	M3	4	11.2166	-20.7102	9.74	-10.4
PGL21M3-5	PGL21M3	21	M3	5	10.9797	-20.3436	10.82	-9.36
PGL21M3-6	PGL21M3	21	M3	6	10.6602	-20.101	11.9	-8.32
PGL21M3-7	PGL21M3	21	M3	7	10.4009	-20.3255	12.98	-7.28
PGL21M3-8	PGL21M3	21	M3	8	10.4489	-20.391	14.06	-6.24
PGL21M3-9	PGL21M3	21	M3	9	10.795	-20.1825	15.14	-5.2
PGL21M3-10	PGL21M3	21	M3	10	10.9318	-19.9721	16.22	-4.16
PGL21M3-11	PGL21M3	21	M3	11	11.6086	-19.9298	17.3	-3.12
PGL21M3-12	PGL21M3	21	M3	12	11.8495	-20.2671	18.38	-2.08
PGL21M3-13	PGL21M3	21	M3	13	12.1506	-20.2208	19.46	-1.04
PGL21M3-14	PGL21M3	21	M3	14	12.8907	-19.6499	20.54	0
PGL22C-1	PGL22C	22	C	1	13.0785	-20.4746	0.6
PGL22C-2	PGL22C	22	C	2	12.4906	-20.4367	1.28
PGL22C-3	PGL22C	22	C	3	11.4726	-20.8169	1.96
PGL22C-4	PGL22C	22	C	4	11.1984	-20.9996	2.64
PGL22C-5	PGL22C	22	C	5	11.337	-21.1213	3.32
PGL22C-6	PGL22C	22	C	6	11.2763	-21.0125	4
PGL22C-7	PGL22C	22	C	7	11.4494	-20.8139	4.68
PGL22C-8	PGL22C	22	C	8	11.9118	-20.5505	5.36
PGL22C-10	PGL22C	22	C	10	12.0009	-20.797	6.04
PGL22C-11	PGL22C	22	C	11	11.7266	-20.6393	6.72
PGL22C-12	PGL22C	22	C	12	11.6234	-20.5235	7.4
PGL22C-13	PGL22C	22	C	13	11.4838	-20.6553	8.08
PGL22C-14	PGL22C	22	C	14	11.4362	-20.6024	8.76
PGL22C-15	PGL22C	22	C	15	11.166	-20.4986	9.44
PGL22C-16	PGL22C	22	C	16	10.9626	-20.283	10.12
PGL22C-17	PGL22C	22	C	17	10.9566	-20.301	10.8
PGL22C-18	PGL22C	22	C	18	10.9869	-20.4647	11.48
PGL22C-19	PGL22C	22	C	19	11.0142	-20.5175	12.16
PGL22C-20	PGL22C	22	C	20	10.9394	-20.4138	12.84
PGL22C-21	PGL22C	22	C	21	10.8807	-20.4527	13.52
PGL22C-22	PGL22C	22	C	22	10.9232	-20.291	14.2
PGL22C-23and24	PGL22C	22	C	23and24	11.505	-20.3728	14.88
PGL22M3-1	PGL22M3	22	M3	1	11.84	-20.8129	6.5	-15.52
PGL22M3-2	PGL22M3	22	M3	2	11.2976	-20.6233	7.71	-14.31
PGL22M3-3	PGL22M3	22	M3	3	11.4908	-20.6353	8.92	-13.1
PGL22M3-4	PGL22M3	22	M3	4	11.6447	-20.6742	10.13	-11.89
PGL22M3-5	PGL22M3	22	M3	5	11.7246	-20.306	11.34	-10.68
PGL22M3-6	PGL22M3	22	M3	6	11.7661	-20.1533	12.55	-9.47
PGL22M3-7	PGL22M3	22	M3	7	11.501	-20.1174	13.76	-8.26
PGL22M3-8	PGL22M3	22	M3	8	11.7995	-20.1802	14.97	-7.05
PGL22M3-9	PGL22M3	22	M3	9	12.3975	-20.3549	16.18	-5.84
PGL22M3-10	PGL22M3	22	M3	10	12.4036	-20.5195	17.39	-4.63
PGL22M3-11	PGL22M3	22	M3	11	11.9239	-20.5754	18.6	-3.42
PGL22M3-12	PGL22M3	22	M3	12	11.9351	-20.6143	19.81	-2.21
PGL22M3-13	PGL22M3	22	M3	13	13.0806	-20.4766	20.81	-1
PGL23C-1	PGL23C	23	C	1	13.5707	-21.2673	0.6
PGL23C-2	PGL23C	23	C	2	12.9879	-20.8549	1.47
PGL23C-3	PGL23C	23	C	3	12.0203	-20.8398	2.34
PGL23C-4	PGL23C	23	C	4	11.2973	-20.8097	3.21
PGL23C-5	PGL23C	23	C	5	10.8912	-20.7355	4.08
PGL23C-6	PGL23C	23	C	6	11.275	-20.586	4.95
PGL23C-7	PGL23C	23	C	7	10.9267	-20.4315	5.82
PGL23C-8	PGL23C	23	C	8	10.5419	-20.589	6.69
PGL23C-9	PGL23C	23	C	9	10.3612	-20.595	7.56
PGL23C-10	PGL23C	23	C	10	9.91036	-20.4014	8.43
PGL23C-11	PGL23C	23	C	11	9.80984	-20.3161	9.3
PGL23C-12	PGL23C	23	C	12	10.086	-20.3191	10.17
PGL23C-13	PGL23C	23	C	13	9.80781	-20.292	11.04
PGL23C-14	PGL23C	23	C	14	9.62505	-20.1746	11.91
PGL23C-15	PGL23C	23	C	15	9.31435	-20.2218	12.78
PGL23C-16	PGL23C	23	C	16	9.59053	-20.2428	13.65
PGL23C-17	PGL23C	23	C	17	9.56514	-20.3883	14.52
PGL23M3-1	PGL23M3	23	M3	1	10.6231	-20.6843	6.5	-15.3
PGL23M3-2	PGL23M3	23	M3	2	10.7277	-20.5057	7.8	-14
PGL23M3-3	PGL23M3	23	M3	3	10.4688	-20.4465	9.1	-12.7
PGL23M3-4	PGL23M3	23	M3	4	10.1063	-20.3883	10.4	-11.4
PGL23M3-5	PGL23M3	23	M3	5	9.98449	-20.3923	11.7	-10.1
PGL23M3-6	PGL23M3	23	M3	6	9.72354	-20.3341	13	-8.8
PGL23M3-7	PGL23M3	23	M3	7	9.70222	-20.4686	14.3	-7.5
PGL23M3-8	PGL23M3	23	M3	8	9.81289	-20.4224	15.6	-6.2
PGL23M3-9	PGL23M3	23	M3	9	10.1601	-20.5509	16.9	-4.9
PGL23M3-10	PGL23M3	23	M3	10	9.94184	-20.3372	18.2	-3.6
PGL23M3-11	PGL23M3	23	M3	11	10.086	-20.6161	19.5	-2.3
PGL23M3-12	PGL23M3	23	M3	12	10.2718	-20.3954	20.8	-1
PGL24C-1	PGL24C	24	C	1	13.9134	-20.0053	0.6
PGL24C-2	PGL24C	24	C	2	13.1429	-19.9253	1.31
PGL24C-3	PGL24C	24	C	3	12.2407	-20.0603	2.02
PGL24C-4	PGL24C	24	C	4	11.602	-20.3863	2.73
PGL24C-5	PGL24C	24	C	5	10.664	-20.4343	3.44
PGL24C-6	PGL24C	24	C	6	10.1143	-20.4713	4.15
PGL24C-7	PGL24C	24	C	7	10.241	-20.1383	4.86
PGL24C-8	PGL24C	24	C	8	10.5005	-19.9103	5.57
PGL24C-9	PGL24C	24	C	9	10.8878	-19.8323	6.28
PGL24C-10	PGL24C	24	C	10	10.4637	-19.6573	6.99
PGL24C-11	PGL24C	24	C	11	9.5206	-19.5703	7.7
PGL24C-12	PGL24C	24	C	12	9.12924	-19.3393	8.41
PGL24C-13	PGL24C	24	C	13	8.91875	-19.2063	9.12
PGL24C-14	PGL24C	24	C	14	8.94736	-19.3133	9.83
PGL24C-15	PGL24C	24	C	15	8.84926	-19.4733	10.54
PGL24C-16	PGL24C	24	C	16	8.98619	-19.5903	11.25
PGL24C-17	PGL24C	24	C	17	9.0148	-19.7883	11.96
PGL24C-18	PGL24C	24	C	18	9.08837	-19.7673	12.67
PGL24C-19	PGL24C	24	C	19	9.1977	-19.6213	13.38
PGL24C-20	PGL24C	24	C	20	9.07304	-19.6363	14.09
PGL24C-21	PGL24C	24	C	21	9.43579	-19.7613	14.8
PGL24C-22and23	PGL24C	24	C	22and23	9.67387	-19.8733	15.51
PGL24M3-1	PGL24M3	24	M3	1	9.95385	-19.4713	8.5	-11.55
PGL24M3-2	PGL24M3	24	M3	2	9.45622	-19.5813	9.32	-10.5
PGL24M3-3	PGL24M3	24	M3	3	9.83736	-19.9023	10.14	-9.45
PGL24M3-4	PGL24M3	24	M3	4	9.80977	-19.7643	10.96	-8.4
PGL24M3-5	PGL24M3	24	M3	5	9.74846	-19.9683	11.78	-7.35
PGL24M3-6	PGL24M3	24	M3	6	9.79853	-19.7543	12.6	-6.3
PGL24M3-7	PGL24M3	24	M3	7	10.1061	-19.2653	13.42	-5.25
PGL24M3-8	PGL24M3	24	M3	8	10.3728	-19.3353	14.24	-4.2
PGL24M3-9	PGL24M3	24	M3	9	10.3145	-19.5833	15.06	-3.15
PGL24M3-10	PGL24M3	24	M3	10	10.7652	-19.7923	15.88	-2.1
PGL24M3-11	PGL24M3	24	M3	11	10.9542	-19.9403	16.7	-1.05
PGL24M3-12and13	PGL24M3	24	M3	12and13	11.5704	-19.9863	17.52	0
PGL25C-1	PGL25C	25	C	1	13.3715	-20.684	0.6
PGL25C-2	PGL25C	25	C	2	13.0857	-20.9609	1.34
PGL25C-3	PGL25C	25	C	3	12.9877	-20.9146	2.08
PGL25C-4	PGL25C	25	C	4	12.6518	-20.7363	2.82
PGL25C-5	PGL25C	25	C	5	12.1965	-20.8592	3.56
PGL25C-6	PGL25C	25	C	6	12.5273	-20.6135	4.3
PGL25C-7	PGL25C	25	C	7	13.0152	-20.838	5.04
PGL25C-8	PGL25C	25	C	8	13.2	-20.9297	5.78
PGL25C-9	PGL25C	25	C	9	12.4374	-20.6185	6.52
PGL25C-10	PGL25C	25	C	10	12.1965	-20.4544	7.26
PGL25C-11	PGL25C	25	C	11	12.0281	-20.5863	8
PGL25C-12	PGL25C	25	C	12	12.0894	-20.2611	8.74
PGL25C-13	PGL25C	25	C	13	12.0271	-20.3638	9.48
PGL25C-14	PGL25C	25	C	14	11.6616	-20.4604	10.22
PGL25C-15	PGL25C	25	C	15	11.7249	-20.4927	10.96
PGL25C-16	PGL25C	25	C	16	11.4554	-20.548	11.7
PGL25C-17	PGL25C	25	C	17	11.5279	-20.7021	12.44
PGL25C-18and19	PGL25C	25	C	18and19	11.4432	-20.6598	13.18
PGL25C-20	PGL25C	25	C	20	11.4932	-21.0011	14.66
PGL25M3-1	PGL25M3	25	M3	1	12.4221	-20.7363	8.5	-13.5
PGL25M3-2	PGL25M3	25	M3	2	11.2492	-20.8531	9.4	-12.15
PGL25M3-3	PGL25M3	25	M3	3	11.1431	-20.8541	10.3	-10.8
PGL25M3-4	PGL25M3	25	M3	4	11.2737	-20.7877	11.2	-9.45
PGL25M3-5	PGL25M3	25	M3	5	11.6086	-20.8813	12.1	-8.1
PGL25M3-6	PGL25M3	25	M3	6	11.4973	-20.7615	13	-6.75
PGL25M3-7	PGL25M3	25	M3	7	11.8413	-20.7605	13.9	-5.4
PGL25M3-8	PGL25M3	25	M3	8	11.432	-20.1473	14.8	-4.05
PGL25M3-9	PGL25M3	25	M3	9	11.4616	-20.0335	15.7	-2.7
PGL25M3-10	PGL25M3	25	M3	10	11.5667	-20.0204	16.6	-1.35
PGL25M3-11	PGL25M3	25	M3	11	12.1802	-19.9791	17.5	0
PGL28C-1	PGL28C	28	C	1	13.0545	-20.8589	0.6
PGL28C-2	PGL28C	28	C	2	12.219	-20.9831	1.43
PGL28C-3	PGL28C	28	C	3	11.8104	-20.8828	2.26
PGL28C-4	PGL28C	28	C	4	11.8743	-20.8401	3.09
PGL28C-5	PGL28C	28	C	5	11.8297	-20.7646	3.92
PGL28C-6	PGL28C	28	C	6	11.5813	-20.7626	4.75
PGL28C-7	PGL28C	28	C	7	11.9098	-21.0933	5.58
PGL28C-8	PGL28C	28	C	8	11.8084	-21.0893	6.41
PGL28C-9	PGL28C	28	C	9	11.2953	-20.9036	7.24
PGL28C-10	PGL28C	28	C	10	11.3845	-20.6573	8.07
PGL28C-11	PGL28C	28	C	11	11.3217	-20.5838	8.9
PGL28C-12	PGL28C	28	C	12	11.1524	-20.5362	9.73
PGL28C-13	PGL28C	28	C	13	11.2	-20.5133	10.56
PGL28C-14	PGL28C	28	C	14	11.3541	-20.5163	11.39
PGL28C-15	PGL28C	28	C	15	11.6137	-20.4756	12.22
PGL28C-16	PGL28C	28	C	16	11.7607	-20.9433	13.05
PGL28C-17and18	PGL28C	28	C	17and18	12.0994	-21.1181	13.88
							14.71
PGL28C-19and20	PGL28C	28	C	19and20	11.9199	-21.2721	15.54
PGL28M3-1	PGL28M3	28	M3	1	11.8205	-20.7616	10	-15.52
PGL28M3-2	PGL28M3	28	M3	2	11.2852	-20.7288	10.92	-14.31
PGL28M3-3	PGL28M3	28	M3	3	11.6756	-20.7318	11.84	-13.1
PGL28M3-4	PGL28M3	28	M3	4	12.1186	-21.0983	12.76	-11.89
PGL28M3-5	PGL28M3	28	M3	5	11.6309	-20.9672	13.68	-10.68
PGL28M3-6	PGL28M3	28	M3	6	11.7749	-20.843	14.6	-9.47
PGL28M3-7	PGL28M3	28	M3	7	11.5731	-20.413	15.52	-8.26
PGL28M3-8	PGL28M3	28	M3	8	10.835	-20.3485	16.44	-7.05
PGL28M3-9	PGL28M3	28	M3	9	10.8644	-20.4736	17.36	-5.84
PGL28M3-10	PGL28M3	28	M3	10	11.3409	-20.5183	18.28	-4.63
PGL28M3-11	PGL28M3	28	M3	11	11.4839	-20.3633	19.2	-3.42
PGL28M3-12	PGL28M3	28	M3	12	11.1919	-20.0833	20.12	-2.21
PGL28M3-13	PGL28M3	28	M3	13	11.1158	-20.0515	21.04	-1
