# Supplementary material for: Scottish soldiers from the Battle of Dunbar 1650: A prosopographical approach to a skeletal assemblage
Source: PLoS One. 2020 Dec 21;15(12):e0243369. doi: 10.1371/journal.pone.0243369 (PMC7751964; doi:10.1371/journal.pone.0243369)
Supplement: S3 Table — (XLSX) [file pone.0243369.s004.xlsx]

## Sheet: PX Checklist
S3 Table: Tandem mass-spectrometry run order and information on proteomic files uploaded to the MassIVE repository
Sample ID	Proteomic Data ID	RAW	MGF	MZID
Injection Blank	QE614_MSQ591_JHerdy_20160413_PGL1_pre-blank1	QE614_MSQ591_JHerdy_20160413_PGL1_pre-blank1.raw	QE614_MSQ591_JHerdy_20160413_PGL1_pre-blank1.mgf	QE614_MSQ591_JHerdy_20160413_PGL1_pre-blank1F147584.mzid
Injection Blank	QE614_MSQ591_JHerdy_20160413_PGL1_pre-blank1b	QE614_MSQ591_JHerdy_20160413_PGL1_pre-blank1b.raw	QE614_MSQ591_JHerdy_20160413_PGL1_pre-blank1b.mgf	QE614_MSQ591_JHerdy_20160413_PGL1_pre-blank1b_F147585.mzid
PGL1	QE614_MSQ591_JHerdy_20160413_PGL1	QE614_MSQ591_JHerdy_20160413_PGL1.raw	QE614_MSQ591_JHerdy_20160413_PGL1.mgf	QE614_MSQ591_JHerdy_20160413_PGL1_F147593.mzid
Injection Blank	QE614_MSQ591_JHerdy_20160413_PGL2_pre-blank2	QE614_MSQ591_JHerdy_20160413_PGL2_pre-blank2.raw	QE614_MSQ591_JHerdy_20160413_PGL2_pre-blank2.mgf	QE614_MSQ591_JHerdy_20160413_PGL2_pre-blank2_F147586.mzid
PGL2	QE614_MSQ591_JHerdy_20160413_PGL2	QE614_MSQ591_JHerdy_20160413_PGL2.raw	QE614_MSQ591_JHerdy_20160413_PGL2.mgf	QE614_MSQ591_JHerdy_20160413_PGL2_F147641.mzid
Injection Blank	QE614_MSQ591_JHerdy_20160413_PGL5_pre-blank3	QE614_MSQ591_JHerdy_20160413_PGL5_pre-blank3.raw	QE614_MSQ591_JHerdy_20160413_PGL5_pre-blank3.mgf	QE614_MSQ591_JHerdy_20160413_PGL5_pre-blank3_F147587.mzid
PGL5	QE614_MSQ591_JHerdy_20160413_PGL5	QE614_MSQ591_JHerdy_20160413_PGL5.raw	QE614_MSQ591_JHerdy_20160413_PGL5.mgf	QE614_MSQ591_JHerdy_20160413_PGL5_F147643.mzid
Injection Blank	QE614_MSQ591_JHerdy_20160413_PGL6_pre-blank4	QE614_MSQ591_JHerdy_20160413_PGL6_pre-blank4.raw	QE614_MSQ591_JHerdy_20160413_PGL6_pre-blank4.mgf	QE614_MSQ591_JHerdy_20160413_PGL6_pre-blank4_F147588.mzid
PGL6	QE614_MSQ591_JHerdy_20160413_PGL6	QE614_MSQ591_JHerdy_20160413_PGL6.raw	QE614_MSQ591_JHerdy_20160413_PGL6.mgf	QE614_MSQ591_JHerdy_20160413_PGL6_F147644.mzid
Injection Blank	QE614_MSQ591_JHerdy_20160413_PGL12_pre-blank5	QE614_MSQ591_JHerdy_20160413_PGL12_pre-blank5.raw	QE614_MSQ591_JHerdy_20160413_PGL12_pre-blank5.mgf	QE614_MSQ591_JHerdy_20160413_PGL12_pre-blank5_F147589.mzid
PGL12	QE614_MSQ591_JHerdy_20160413_PGL12	QE614_MSQ591_JHerdy_20160413_PGL12.raw	QE614_MSQ591_JHerdy_20160413_PGL12.mgf	QE614_MSQ591_JHerdy_20160413_PGL12_F147646.mzid
Injection Blank	QE614_MSQ591_JHerdy_20160413_PGL19_pre-blank6	QE614_MSQ591_JHerdy_20160413_PGL19_pre-blank6.raw	QE614_MSQ591_JHerdy_20160413_PGL19_pre-blank6.mgf	QE614_MSQ591_JHerdy_20160413_PGL19_pre-blank6_F147592.mzid
PGL19	QE614_MSQ591_JHerdy_20160413_PGL19	QE614_MSQ591_JHerdy_20160413_PGL19.raw	QE614_MSQ591_JHerdy_20160413_PGL19.mgf	QE614_MSQ591_JHerdy_20160413_PGL19_F147648.mzid
Injection Blank	QE614_MSQ591_JHerdy_20160413_PGL21_pre-blank7	QE614_MSQ591_JHerdy_20160413_PGL21_pre-blank7.raw	QE614_MSQ591_JHerdy_20160413_PGL21_pre-blank7.mgf	QE614_MSQ591_JHerdy_20160413_PGL21_pre-blank7_F147606.mzid
PGL21	QE614_MSQ591_JHerdy_20160413_PGL21	QE614_MSQ591_JHerdy_20160413_PGL21.raw	QE614_MSQ591_JHerdy_20160413_PGL21.mgf	QE614_MSQ591_JHerdy_20160413_PGL21_F147650.mzid
Injection Blank	QE614_MSQ591_JHerdy_20160413_PGL22_pre-blank8	QE614_MSQ591_JHerdy_20160413_PGL22_pre-blank8.raw	QE614_MSQ591_JHerdy_20160413_PGL22_pre-blank8.mgf	QE614_MSQ591_JHerdy_20160413_PGL22_pre-blank8_F147609.mzid
PGL22	QE614_MSQ591_JHerdy_20160413_PGL22	QE614_MSQ591_JHerdy_20160413_PGL22.raw	QE614_MSQ591_JHerdy_20160413_PGL22.mgf	QE614_MSQ591_JHerdy_20160413_PGL22_F147654.mzid
Injection Blank	QE614_MSQ591_JHerdy_20160413_PGL23_pre-blank9	QE614_MSQ591_JHerdy_20160413_PGL23_pre-blank9.raw	QE614_MSQ591_JHerdy_20160413_PGL23_pre-blank9.mgf	QE614_MSQ591_JHerdy_20160413_PGL23_pre-blank9_F147615.mzid
PGL23	QE614_MSQ591_JHerdy_20160413_PGL23	QE614_MSQ591_JHerdy_20160413_PGL23.raw	QE614_MSQ591_JHerdy_20160413_PGL23.mgf	QE614_MSQ591_JHerdy_20160413_PGL23_F147655.mzid
Injection Blank	QE614_MSQ591_JHerdy_20160413_PGL25_pre-blank10	QE614_MSQ591_JHerdy_20160413_PGL25_pre-blank10.raw	QE614_MSQ591_JHerdy_20160413_PGL25_pre-blank10.mgf	QE614_MSQ591_JHerdy_20160413_PGL25_pre-blank10_F147620.mzid
PGL25	QE614_MSQ591_JHerdy_20160413_PGL25	QE614_MSQ591_JHerdy_20160413_PGL25.raw	QE614_MSQ591_JHerdy_20160413_PGL25.mgf	QE614_MSQ591_JHerdy_20160413_PGL25_F147657.mzid
Injection Blank	QE614_MSQ591_JHerdy_20160413_PGL27_pre-blank11	QE614_MSQ591_JHerdy_20160413_PGL27_pre-blank11.raw	QE614_MSQ591_JHerdy_20160413_PGL27_pre-blank11.mgf	QE614_MSQ591_JHerdy_20160413_PGL27_pre-blank11_F147621.mzid
PGL27	QE614_MSQ591_JHerdy_20160413_PGL27	QE614_MSQ591_JHerdy_20160413_PGL27.raw	QE614_MSQ591_JHerdy_20160413_PGL27.mgf	QE614_MSQ591_JHerdy_20160413_PGL27_F147658.mzid
Injection Blank	QE614_MSQ591_JHerdy_20160413_PGL28_pre-blank12	QE614_MSQ591_JHerdy_20160413_PGL28_pre-blank12.raw	QE614_MSQ591_JHerdy_20160413_PGL28_pre-blank12.mgf	QE614_MSQ591_JHerdy_20160413_PGL28_pre-blank12_F147622.mzid
PGL28	QE614_MSQ591_JHerdy_20160413_PGL28	QE614_MSQ591_JHerdy_20160413_PGL28.raw	QE614_MSQ591_JHerdy_20160413_PGL28.mgf	QE614_MSQ591_JHerdy_20160413_PGL28_F147660.mzid
Injection Blank	QE614_MSQ591_JHerdy_20160413_eBK_pre-blank13	QE614_MSQ591_JHerdy_20160413_eBK_pre-blank13.raw	QE614_MSQ591_JHerdy_20160413_eBK_pre-blank13.mgf	QE614_MSQ591_JHerdy_20160413_eBK_pre-blank13_F147582.mzid
eBK (extraction blank)	QE614_MSQ591_JHerdy_20160413_eBK	QE614_MSQ591_JHerdy_20160413_eBK.raw	QE614_MSQ591_JHerdy_20160413_eBK.mgf	QE614_MSQ591_JHerdy_20160413_eBK_F147576.mzid
Injection Blank	QE614_MSQ591_JHerdy_20160413_eBK_post-blank_14	QE614_MSQ591_JHerdy_20160413_eBK_post-blank_14.raw	QE614_MSQ591_JHerdy_20160413_eBK_post-blank_14.mgf	QE614_MSQ591_JHerdy_20160413_eBK_post-blank_14_F147577.mzid
Injection Blank	QE614_MSQ591_JHerdy_20160413_eBK_post-trap-blank_14	QE614_MSQ591_JHerdy_20160413_eBK_post-trap-blank_14.raw	QE614_MSQ591_JHerdy_20160413_eBK_post-trap-blank_14.mgf	QE614_MSQ591_JHerdy_20160413_eBK_post-trap-blank_14_F147579.mzid
